# Supplementary material for: Precision mitochondrial DNA editing with high-fidelity DddA-derived base editors
Source: Nat Biotechnol. 2022 Oct 13;41(3):378–86. doi: 10.1038/s41587-022-01486-w (PMC10017512; doi:10.1038/s41587-022-01486-w)
Supplement: Supplementary file 3 — Statistical Source data for supplementary figures. [file 41587_2022_1486_MOESM3_ESM.xlsx]

## Sheet: FigS1
a
Left	Right	#1	#2	(%)
Mock	Mock	0.03	0.02
1397N-WT	1397C-WT	65.68	64.24
K1389A+T1391A	1397C-WT	3.17	3.48
K1389A+T1391A	TALE-free	0.23	0.2
1397N-WT	K1410A+V1411A	14.17	15.07
TALE-free	K1410A+V1411A	0.06	0.06
1397N-WT	K1410A+T1413A	16	16.5
TALE-free	K1410A+T1413A	0.07	0.05
1397N-WT	V1411A+T1413A	1.6	1.65
TALE-free	V1411A+T1413A	0.02	0.02
1397N-WT	K1410A+V1411A+T1413A	0.56	1.3
TALE-free	K1410A+V1411A+T1413A	0.03	0.03
b		#1	#2	(%)
Mock	Mock	0.03	0.03
1333N-WT	1333C-WT	61.36	56.86
1333N-WT	K1389A+T1391A	19.86	18.28
TALE-free	K1389A+T1391A	0.11	0.17
1333N-WT	K1389A+V1393A	8.9	8.58
TALE-free	K1389A+V1393A	0.06	0.05
1333N-WT	T1391A+V1393A	10.03	11.08
TALE-free	T1391A+V1393A	0.04	0.05
1333N-WT	K1389A+T1391A+V1393A	1.47	1.55
TALE-free	K1389A+T1391A+V1393A	0.02	0.02

## Sheet: FigS2
a		Mitochondrial DNA						Nuclear DNA
		C4		C7				C4		C7
Left	Right	#1	#2	#1	#2			#1	#2	#1	#2
Mock	Mock	0	0	0	0			0	0.0313101	0.0269107	0.00447287
1397N-WT	1397C-WT	35.651	35.8717	3.00017	3.07032			6.85239	6.7496	0.801564	0.803616
K1389A	1397C-WT	29.5362	31.69	0.648882	0.436434			0.889883	0.517137	0.2602	0.00356646
T1391A	1397C-WT	22.7688	19.6409	0.557791	0.46482			0.555002	0.981366	0.0173438	0.027812
1397N-WT	V1411A	26.3496	29.2101	0.48913	0.534759			1.03157	2.27838	0.0722096	0.222601
1397N-WT	T1413A	26.1454	21.6991	3.85101	4.0177			2.46859	0.0405369	0.303075	0.387352
1333N-WT	1333C-WT	5.40201	4.68524	25.2223	22.8654			3.9993	4.25107	3.65688	2.26546
1333N-WT	K1389A	0.518387	0.493687	21.7965	25.607			0.29736	0.115875	0.616478	0.968714
1333N-WT	T1391A	0.867754	0.925445	29.7379	24.4335			0.170326	0.0847737	0.842165	0.442707
1333N-WT	V1393A	0.854105	1.09001	43.5855	30.8439			1.47405	0.0543837	0.0218055	0.279688
b		Mitochondrial DNA								Nuclear DNA
		C7		C8		C10				C7		C8		C10
Left	Right	#1	#2	#1	#2	#1	#2			#1	#2	#1	#2	#1	#2
Mock	Mock	0	0	0	0	0	0			0.00665469	0.0166113	0.0166367	0.00332226	0.0166367	0.013289
1397N-WT	1397C-WT	1.17736	0.927634	0.14582	0.152849	40.5595	25.1304			0	0.0193199	0.801564	0.803616	0.293028	0.0662398
K1389A	1397C-WT	0.242501	0.282667	0.0738046	0.048	43.4235	38.8533			0.00623895	0.013634	0.2602	0.00356646	0.0811064	0.013634
T1391A	1397C-WT	0.0656051	0.0864603	0.0238564	0.0403481	29.8742	25.4827			0.0122793	0.00838879	0.0173438	0.027812	0.0245586	0.0139813
1397N-WT	V1411A	0.167214	0.108646	0.0298597	0.0400274	26.1391	21.4147			0.00817661	0.0184176	0.0722096	0.222601	0.0245298	0.0147341
1397N-WT	T1413A	0.150168	0.106245	0.0300336	0.02361	39.2239	33.9747			0.0223814	0.00285559	0.303075	0.387352	0.0223814	0.271281
1333N-WT	1333C-WT	12.413	8.77008	12.8789	9.01548	18.2923	13.2866			0.0112711	0.00487876	3.65688	2.26546	0.0169066	0.0243938
1333N-WT	K1389A	1.72841	2.04843	1.49876	1.51406	34.4171	36.2928			0.0173656	0.00280718	0.616478	0.968714	0.00868282	0.165623
1333N-WT	T1391A	3.51462	2.51984	3.25146	2.08692	27.2749	20.4807			0.0198794	0.00585823	0.842165	0.442707	0.0496985	0.049795
1333N-WT	V1393A	2.61442	3.12342	2.39904	2.56266	29.5902	33.3259			0.00841822	0.0120591	0.0218055	0.279688	0.542975	0.0301477
c		Mitochondrial DNA												Nuclear DNA
		C5		C7		C8		C14		C15				C5		C7		C8		C14		C15
Left	Right	#1	#2	#1	#2	#1	#2	#1	#2	#1	#2			#1	#2	#1	#2	#1	#2	#1	#2	#1	#2
Mock	Mock	0.0243843	0.0343525	0.0568967	0.0515287	0.0731529	0.0171762	0.0406405	0.0515287	0.0243843	0.00858811			0.0303453	0.0226347	0.0121381	0.0135808	0.00606907	0.00452694	0.0121381	0.00905387	0.0121381	0.0181077
1397N-WT	1397C-WT	4.49866	4.11236	45.9415	38.5693	47.3068	39.5955	26.0743	23.603	3.6034	4.23221			0.0375023	0.0233936	0.206263	0.0155958	0.121883	0.0233936	0.112507	0.0233936	0.0187512	0.00779788
K1389A	1397C-WT	2.87954	2.90021	15.5363	15.8096	19.736	20.2173	7.64851	7.13958	0.544554	0.466789			0.0185177	0.0406736	0.0277765	0.0162694	0.0324059	0.0162694	0.0277765	0.0325388	0.00462942	0.0325388
T1391A	1397C-WT	0.409583	0.445813	2.96754	3.21796	6.79289	7.49777	1.33694	1.22396	0.0386399	0.081057			0.0147478	0.0110302	0.0245797	0.0220604	0.0147478	0.0220604	0.00491594	0.0165453	0.0147478	0.0110302
1397N-WT	V1411A	0.766768	0.847987	6.9936	7.52477	11.3161	11.9968	2.75531	2.82067	0.143242	0.160671			0.0216751	0.0461681	0.01734	0.00923361	0.00433501	0.00923361	0.013005	0.0184672	0.01734	0.00923361
1397N-WT	T1413A	1.22618	1.1419	8.09809	8.53324	12.9323	12.9415	3.58151	3.0185	0.247001	0.159334			0.0244813	0.0211954	0.00612033	0.00706514	0.00612033	0	0.018361	0.00706514	0.0122407	0.00706514

## Sheet: FigS3
Uncropped image for Fig. S3
Left: HA tag
Right: FLAG tag

## Sheet: FigS4
a
Left	Right	#1	#2	#3
Mock	Mock	0.00144	0.0006	0.00054
1397N-WT	1397C-WT	0.048018	0.0534554	0.0525642
E1347A	1397C-WT	0.00077	0.00057	0
ND1 1397N-WT	ND4 1397C-WT	0.0135435	0.0124861	0.0300617
ND4 1397N-WT	ND1 1397C-WT	0.0034976	0.0037521	0.0149721
Mock	1397C-WT	0.00114	0.00078	0.00085
1397N-WT	Mock	0.00109	0.00108	0.00097
b
Left	Right	#1	#2	#3
Mock	Mock	0.00222231	0.00244225	0.00217523
1333N-WT	1333C-WT	0.183059	0.178638	0.176367
1333N-WT	E1347A	4e-05	0.0006	0.0004
ND1 1333N-WT	ND4 1333C-WT	0.0130165	0.020989	0.0445603
ND4 1333N-WT	ND1 1333C-WT	0.0290483	0.0537495	0.0632783
Mock	1333C-WT	0.00192	0.00035	0.00119
1333N-WT	Mock	0	0.00133	0.00107

## Sheet: FigS11
a
	Mock			1397 WT			1397N-K1389A + 1397C-WT			1397N-T1391A + 1397C-WT			1397N-WT + 1397C-V1411A			1397N-WT + 1397C-T1413A			1333 WT			1333N-WT + 1333C-K1389A			1333N-WT + 1333C-T1391A			1333N-WT + 1333C-V1393A
	#1	#2	#3	#1	#2	#3	#1	#2	#3	#1	#2	#3	#1	#2	#3	#1	#2	#3	#1	#2	#3	#1	#2	#3	#1	#2	#3	#1	#2	#3
C	0	0	0	0.0501421	0.0972132	0.0488599	0.0240327	0.0646569	0.0328542	0.0274323	0.0182282	0.0256893	0.0543478	0.0262996	0.112195	0.00901876	0.0353982	0.0457498	0.106301	0.0452243	0.100118	0.0728981	0.0809323	0.0789515	0.0347102	0.017298	0.0266028	0.0522921	0.0340628	0.0530926
C	0	0	0	0.0417851	0.0567077	0.0325733	0.0240327	0.0646569	0.0657084	0.0457206	0.0273423	0.0342524	0.0271739	0.0262996	0.0517822	0.036075	0.0176991	0.0640498	0.0289911	0.063314	0.100118	0.0323992	0.0323729	0.0710564	0.0520653	0.0345961	0.0177352	0.0348614	0.05961	0.0176975
T	0.0083918	0.0178638	0.0127751	0	0	0	0	0	0	0	0	0	0	0	0	0	0	0	0	0	0	0	0	0	0	0	0	0	0	0
G	0	0	0	35.651	35.8717	36.8893	29.5362	31.69	34.2752	22.7688	19.6409	18.5477	26.3496	29.2101	29.2483	26.1454	21.6991	25.5193	5.40201	4.68524	4.98771	0.518387	0.493687	0.639507	0.867754	0.925445	1.06411	0.854105	1.09001	0.946819
A	0.00671344	0.0160775	0.00730007	0	0	0	0	0	0	0	0	0	0	0	0	0	0	0	0	0	0	0	0	0	0	0	0	0	0	0
T	0.00671344	0.0125047	0.00730007	0	0	0	0	0	0	0	0	0	0	0	0	0	0	0	0	0	0	0	0	0	0	0	0	0	0	0
C	0	0	0	3.00017	3.07032	3.21661	0.648882	0.436434	0.903491	0.557791	0.46482	0.282583	0.48913	0.534759	0.578234	3.85101	4.0177	4.16324	25.2223	22.8654	26.0581	21.7965	25.607	29.6542	29.7379	24.4335	21.6724	43.5855	30.8439	30.2274
A	0.0201403	0.0107183	0.0200752	0	0	0	0	0	0	0	0	0	0	0	0	0	0	0	0	0	0	0	0	0	0	0	0	0	0	0
A	0.0151052	0.0160775	0.0237252	0	0	0	0	0	0	0	0	0	0	0	0	0	0	0	0	0	0	0	0	0	0	0	0	0	0	0
A	0.00671344	0.00535915	0.00912509	0	0	0	0	0	0	0	0	0	0	0	0	0	0	0	0	0	0	0	0	0	0	0	0	0	0	0
T	0.018462	0.0125047	0.00182502	0	0	0	0	0	0	0	0	0	0	0	0	0	0	0	0	0	0	0	0	0	0	0	0	0	0	0
A	0.00503508	0.00535915	0.00547505	0	0	0	0	0	0	0	0	0	0	0	0	0	0	0	0	0	0	0	0	0	0	0	0	0	0	0
T	0.0134269	0.00893192	0.0127751	0	0	0	0	0	0	0	0	0	0	0	0	0	0	0	0	0	0	0	0	0	0	0	0	0	0	0
C	0	0	0	0.0752131	0.0081011	0.0732899	0.0640872	0.0808211	0.0821355	0.0640088	0	0.0256893	0.0452899	0.0262996	0.0172607	0.0270563	0.00884956	0.0182999	0.0483185	0.0180897	0.0182033	0.0404989	0.0404662	0.0315806	0.0260326	0.00864902	0.0177352	0.0435768	0.0170314	0.0265463
b
	Mock			1397 WT			1397N-K1389A + 1397C-WT			1397N-T1391A + 1397C-WT			1397N-WT + 1397C-V1411A			1397N-WT + 1397C-T1413A			1333 WT			1333N-WT + 1333C-K1389A			1333N-WT + 1333C-T1391A			1333N-WT + 1333C-V1393A
	#1	#2	#3	#1	#2	#3	#1	#2	#3	#1	#2	#3	#1	#2	#3	#1	#2	#3	#1	#2	#3	#1	#2	#3	#1	#2	#3	#1	#2	#3
A	0.00594934	0.00477639	0.0106375	0	0	0	0	0	0	0	0	0	0	0	0	0	0	0	0	0	0	0	0	0	0	0	0	0	0	0
C	0	0	0	0.081011	0.0158119	0.0467557	0.0316306	0.032	0.068152	0.0536769	0.0461122	0.051458	0.0656913	0.0571821	0.0296033	0.0540605	0.0177075	0.0174145	0.0589692	0.0292141	0.0492611	0.0241736	0.0723629	0.0534982	0.0292398	0.0499528	0.0435161	0.0299132	0.0448607	0.070518
C	0	0	0	0.0324044	0.0316239	0.0363655	0.0316306	0.0266667	0.0314548	0.0238564	0.0403481	0.0457404	0.0358316	0.0400274	0.035524	0.0420471	0.0177075	0.0348291	0.0353815	0.035057	0.00615764	0.0241736	0.0556638	0.0356655	0.0467836	0.0444025	0.0326371	0.0358959	0.0336455	0.0488202
T	0.00951894	0.00636851	0.0070917	0	0	0	0	0	0	0	0	0	0	0	0	0	0	0	0	0	0	0	0	0	0	0	0	0	0	0
T	0.0142784	0.0175134	0.0159563	0	0	0	0	0	0	0	0	0	0	0	0	0	0	0	0	0	0	0	0	0	0	0	0	0	0	0
T	0.00951894	0.0143292	0.00886462	0	0	0	0	0	0	0	0	0	0	0	0	0	0	0	0	0	0	0	0	0	0	0	0	0	0	0
C	0	0	0	1.17736	0.927634	1.22604	0.242501	0.282667	0.314548	0.0656051	0.0864603	0.102916	0.167214	0.108646	0.0828893	0.150168	0.106245	0.261218	12.413	8.77008	20.2463	1.72841	2.04843	2.55008	3.51462	2.51984	3.47041	2.61442	3.12342	2.85327
C	0	0	0	0.14582	0.152849	0.109097	0.0738046	0.048	0.110092	0.0238564	0.0403481	0.0343053	0.0298597	0.0400274	0.0236826	0.0300336	0.02361	0.116097	12.8789	9.01548	20.8559	1.49876	1.51406	2.04482	3.25146	2.08692	3.04069	2.39904	2.56266	2.56577
T	0.0107088	0.0111449	0.00354585	0	0	0	0	0	0	0	0	0	0	0	0	0	0	0	0	0	0	0	0	0	0	0	0	0	0	0
C	0	0	0	40.5595	25.1304	33.7108	43.4235	38.8533	48.4928	29.8742	25.4827	23.259	26.1391	21.4147	34.2274	39.2239	33.9747	35.3805	18.2923	13.2866	28.0911	34.4171	36.2928	37.6865	27.2749	20.4807	33.3442	29.5902	33.3259	34.4237
A	0.0190379	0.0111449	0.0141834	0	0	0	0	0	0	0	0	0	0	0	0	0	0	0	0	0	0	0	0	0	0	0	0	0	0	0
C	0	0	0	0.534673	0.374216	0.488337	0.110707	0.165333	0.115334	0.0298205	0.0288201	0.0114351	0.113467	0.0857731	0.0414446	0.0300336	0.02361	0.0812678	0.0353815	0.0584283	0.0554187	0.0120868	0.0222655	0.0178327	0.0175439	0.0388522	0.0217581	0.0358959	0.0448607	0.0325468
A	0.0118987	0.0159213	0.00886462	0	0	0	0	0	0	0	0	0	0	0	0	0	0	0	0	0	0	0	0	0	0	0	0	0	0	0
G	0	0	0	0.0162022	0.0263532	0.0415606	0.0263588	0.0373333	0.0524246	0.0417487	0.0634042	0.0686106	0.0537474	0.0171546	0.0888099	0.0300336	0.035415	0.0406339	0.106145	0.0993281	0.0923645	0.0604339	0.0779293	0.0534982	0.0292398	0.0444025	0.0598346	0.0239306	0.0560758	0.0271223
G	0	0	0	0.0378051	0.0105413	0.0207803	0.0421741	0.0373333	0.0524246	0.0298205	0.0230561	0.0628931	0.0298597	0.0457456	0.0473653	0.0600673	0.0295124	0.0522436	0.0884538	0.0584283	0.0985222	0.0181302	0.0278319	0.0297212	0.0760234	0	0.0435161	0.0598265	0.0504682	0.0433957
T	0.0130885	0.0175134	0.0141834	0	0	0	0	0	0	0	0	0	0	0	0	0	0	0	0	0	0	0	0	0	0	0	0	0	0	0
c
	Mock			1397 WT			1397N-K1389A + 1397C-WT			1397N-T1391A + 1397C-WT			1397N-WT + 1397C-V1411A			1397N-WT + 1397C-T1413A
	#1	#2	#3	#1	#2	#3	#1	#2	#3	#1	#2	#3	#1	#2	#3	#1	#2	#3
G	0.0406405	0.0601168	0.0675106	0.0671441	0.0599251	0.0588285	0.0577558	0.053566	0.0441423	0.0695518	0.0486342	0.0577701	0.101112	0.0624833	0.0652505	0.0882145	0.0885191	0.0676539
C	0.0731529	0.0687049	0.101266	0.0596837	0.0898876	0.0756366	0.0577558	0.0459137	0.11477	0.0772797	0.0648456	0.0722126	0.0589821	0.0892618	0.130501	0.0705716	0.0796672	0.0902052
C	0.0243843	0.0687049	0.0337553	0.00746046	0.0374532	0.00840407	0.0165016	0.0153046	0.0706277	0.0309119	0.0648456	0.0216638	0.0505561	0.0178524	0.0290002	0.0705716	0.0354076	0.0526197
T	0	0	0	0	0	0	0	0	0	0	0	0	0	0	0	0	0	0
C	0.0243843	0.0343525	0.0421941	4.49866	4.11236	4.57181	2.87954	2.90021	3.18708	0.409583	0.445813	0.505488	0.766768	0.847987	0.696005	1.22618	1.1419	1.11253
A	0	0	0	0	0	0	0	0	0	0	0	0	0	0	0	0	0	0
G	0.0568967	0.0515287	0.092827	45.9415	38.5693	38.3898	15.5363	15.8096	15.3262	2.96754	3.21796	3.25679	6.9936	7.52477	6.8368	8.09809	8.53324	8.27633
G	0.0731529	0.0171762	0.0253165	47.3068	39.5955	39.3815	19.736	20.2173	19.5462	6.79289	7.49777	7.14183	11.3161	11.9968	10.4763	12.9323	12.9415	12.9219
A	0	0	0	0	0	0	0	0	0	0	0	0	0	0	0	0	0	0
T	0	0	0	0	0	0	0	0	0	0	0	0	0	0	0	0	0	0
A	0	0	0	0	0	0	0	0	0	0	0	0	0	0	0	0	0	0
C	0.0243843	0.0171762	0.0506329	3.80483	3.48315	3.49609	1.69967	1.62228	1.94226	0.255023	0.202642	0.202195	0.311763	0.196376	0.261002	0.335215	0.398336	0.368338
T	0	0	0	0	0	0	0	0	0	0	0	0	0	0	0	0	0	0
C	0.0406405	0.0515287	0.0759494	26.0743	23.603	23.7835	7.64851	7.13958	7.82202	1.33694	1.22396	1.17707	2.75531	2.82067	2.66802	3.58151	3.0185	3.39021
C	0.0243843	0.00858811	0.0421941	3.6034	4.23221	4.35331	0.544554	0.466789	0.538536	0.0386399	0.081057	0.0866551	0.143242	0.160671	0.203002	0.247001	0.159334	0.278133
T	0	0	0	0	0	0	0	0	0	0	0	0	0	0	0	0	0	0
C	0.0406405	0.00858811	0.0421941	0.104446	0.0599251	0.0420203	0.0577558	0.0229568	0.00882846	0.0154559	0.0567399	0.0361063	0.0337041	0.00892618	0.0217502	0.0441073	0.0354076	0.0451026
d
	Mock			1397 WT			1397N-K1389A + 1397C-WT			1397N-T1391A + 1397C-WT			1397N-WT + 1397C-V1411A			1397N-WT + 1397C-T1413A
	#1	#2	#3	#1	#2	#3	#1	#2	#3	#1	#2	#3	#1	#2	#3	#1	#2	#3
C	0.0327998	0.0729217	0.0640738	0.0735222	0.0701438	0.057617	0.0511509	0.0393604	0.0290458	0.0409144	0.0377318	0.0493502	0.0635391	0.0387919	0.0318167	0.0712563	0.0365002	0.0540979
A	0	0	0	0	0	0	0	0	0	0	0	0	0	0	0	0	0	0
C	0.0590396	0.030384	0.0448517	0.0686207	0.055113	0.0460936	0.0306905	0.0590406	0.0484097	0.0306858	0.0269513	0.00548336	0.0794239	0.055417	0.0371195	0.0657751	0.0260715	0.0378685
C	0.0459197	0.0486145	0.0704812	0.0245074	0.0200411	0.0403319	0.0358056	0.0590406	0.0580917	0.0306858	0.0269513	0.0164501	0.0211797	0.0387919	0.0318167	0.0493313	0.0417145	0.0432783
T	0	0	0	0	0	0	0	0	0	0	0	0	0	0	0	0	0	0
A	0	0	0	0	0	0	0	0	0	0	0	0	0	0	0	0	0	0
C	0.0590396	0.0607681	0.083296	0.127438	0.0801643	0.115234	0.184143	0.132841	0.106501	0.0562573	0.0485123	0.0658003	0.0688341	0.0498753	0.0689363	0.0712563	0.0469288	0.0811469
C	0.0393597	0.0486145	0.0448517	0.0735222	0.0801643	0.0403319	0.0716113	0.0787208	0.0726146	0.0204572	0.043122	0.0548336	0.0211797	0.0332502	0.026514	0.0383688	0.0365002	0.0595077
T	0	0	0	0	0	0	0	0	0	0	0	0	0	0	0	0	0	0
C	0.124639	0.0850753	0.0704812	37.9179	41.1944	40.5393	36.9514	42.6617	43.7721	23.2547	26.2451	25.5415	36.8103	34.8407	35.2848	36.4339	29.4713	33.9789
C	0.0393597	0.0668449	0.0897033	37.1924	40.4479	39.7499	34.4757	39.2964	40.64	15.8339	17.8094	17.1629	29.2598	27.6088	27.8184	27.768	22.9847	26.1077
C	0.0655996	0.0546913	0.115333	3.92609	4.12846	4.06776	0.797954	0.846248	0.953672	0.143201	0.156317	0.186434	0.33358	0.399002	0.365892	0.356282	0.245072	0.281309
T	0	0	0	0	0	0	0	0	0	0	0	0	0	0	0	0	0	0
C	0.0590396	0.0486145	0.0640738	0.245074	0.240493	0.253515	0.0613811	0.0541205	0.0968195	0.0204572	0.0646831	0.0438669	0.0688341	0.0775838	0.0636335	0.0548125	0.0365002	0.0703273

## Sheet: FigS14
a	ND4
		C1		C2		C4		C7		C14
		#1	#2	#1	#2	#1	#2	#1	#2	#1	#2
DddA6	WT	0	0	0	0	48.7	52	9.2	9.7	0	0
	V1411A	0	0	0	0	50.1	54.2	8.3	9.2	0	0
	K1389A	0	0	0	0	42.8	44.2	1.6	2.8	0	0
	T1391A	0	0	0	0	42.7	45.8	3	3.5	0	0
DddA11	WT	0	0	1.1	1	53	50.4	9.7	9.6	0	0
	V1411A	0	0	0.9	0.6	51.5	51.8	7.7	7.1	0	0
	K1389A	0	0	0	0	49.7	48.8	5.5	4	0	0
	T1391A	0	0	0	0	45.3	50.5	2.6	2.3	0	0
b	ATP8
		C1		C3		C4		C7		C8		C10		C11		C12		C14
		#1	#2	#1	#2	#1	#2	#1	#2	#1	#2	#1	#2	#1	#2	#1	#2	#1	#2
DddA6	WT	0	0	0	0	0	0	0.006	0.006	1.2	1.6	38.8	37.8	38.4	37.7	4	3.6	0	0
	V1411A	0	0	0	0	0	0	1.1	1.1	0.008	0.006	47.8	48.2	46.7	46.9	2.9	3	0	0
	K1389A	0	0	0	0	0	0	0.011	0.011	0.009	0.007	37.2	38.1	36.8	37.3	3.6	2.9	0	0
	T1391A	0	0	0	0	0	0	0.008	0.003	0	1	40.5	39.9	39.1	38.3	1.7	2.1	0	0
		C1		C3		C4		C7		C8		C10		C11		C12		C14
		#1	#2	#1	#2	#1	#2	#1	#2	#1	#2	#1	#2	#1	#2	#1	#2	#1	#2
DddA11	WT	0	0	0	0	0	0	8.6	8.4	21.4	21.9	35.1	36.5	34.7	35.7	18.4	18.8	0	0
	V1411A	0	0	0	0	0	0	3.2	3.4	12.9	15.1	41.7	45.9	40.4	44.7	13.6	15.7	0	0
	K1389A	0	0	0	0	0	0	8.6	8.6	20.6	20.8	37.1	34.8	36	34.2	13.6	15	0	0
	T1391A	0	0	0	0	0	0	6.5	6	18.3	17.7	35.2	32.2	34	31.3	10.5	9.2	0	0

## Sheet: FigS15
	Untreated			1397-WT			K1389A			T1391A			V1411A			T1413A
	#1	#2	#3	#1	#2	#3	#1	#2	#3	#1	#2	#3	#1	#2	#3	#1	#2	#3
ND6-TAS.IND-405	0.0178923	0.0127086	0.0344932	0.202492	0.0404973	0.045628	0.0334518	0.025172	0.0126279	0.0189907	0.0296501	0.0283849	0.0236172	0.0242107	0.0241103	0.0192845	0.0442087	0.0245314
ND6-TAS.IND-297	0	0	0.0138735	0.0060006	0.0119969	0.0060551	0.00628733	0.00606649	0.00618238	0.0131458	0.00612033	0.0128916	0	0.00585549	0.00601757	0	0.00592698	0.00641355
ND6-TAS.IND-215	0.0307681	0.031463	0.0176778	0.0342184	0.0190313	0.0378111	0.0197531	0.0128609	0.0168276	0.03662	0.0187752	0.0395765	0.0279456	0.0189387	0.0359081	0.0224568	0.0299682	0.0276145
ND6-TAS.IND-398	0.0116882	0.0115447	0.0116433	0.197757	0.425501	0.153312	0.0113636	0.0117647	0.00670309	0.0128502	0.0135805	0.0104167	0.0170451	0.0166867	0.00334997	0.0145529	0.00760919	0.00759474
ND6-TAS.IND-241	0.0146106	0.028842	0.0142416	0.361495	0.249377	0.524872	0.0170314	0.0197037	0.031166	0.0440529	0.0365675	0.0260912	0.023488	0.031547	0.0152987	0.0412603	0.0232992	0.0316493
