# Supplementary material for: Precision mitochondrial DNA editing with high-fidelity DddA-derived base editors
Source: Nat Biotechnol. 2022 Oct 13;41(3):378–86. doi: 10.1038/s41587-022-01486-w (PMC10017512; doi:10.1038/s41587-022-01486-w)
Supplement: Source Data Fig. 2 — Statistical Source Data [file 41587_2022_1486_MOESM5_ESM.xlsx]

## Sheet: Fig2
Bar graph
Left	Right	#1	#2	#3	Mean	SEM	P-value
Mock	Mock	0.068844	0.188636	0.472349	0.243276	0.0976879
WT	WT	66.5966	53.275	62.3465	60.7393	3.20776
WT	TALE-free	34.676	29.7993	28.4016	30.9589	1.55281
TALE-free	WT	9.17202	8.29868	6.96447	8.14506	0.524091
TALE-free	TALE-free	0.200588	0.115982	0.084506	0.133692	0.0283
C1376A	WT	1.1004	0.286218	0.0414154	0.476013	0.261356
	TALE-free	0.066472	0.0852333	0.0277234	0.0598096	0.0138254
V1377A	WT	68.4504	54.5513	57.388	60.1299	3.46202
	TALE-free	22.0959	19.0817	18.4201	19.8659	0.923643
T1380A	WT	21.6127	26.8243	20.4372	22.958	1.60252
	TALE-free	2.20198	2.28984	1.73576	2.07586	0.140382
E1381A	WT	58.7979	53.4108	50.0047	54.0711	2.09005
	TALE-free	33.6608	25.1999	24.1436	27.6681	2.45915
L1384A	WT	0.659588	0.841872	0.68137	0.72761	0.046929
	TALE-free	2.26692	0.139711	0.112112	0.839579	0.582744
K1389A	WT	50.8189	43.041	33.9549	42.6049	3.97887
	TALE-free	7.88462	7.28293	6.78334	7.31696	0.259948	0.0045256
M1390A	WT	0.975531	1.13548	0.692533	0.934514	0.105737
	TALE-free	0.112155	0.227044	0.0784245	0.139208	0.0367297
T1391A	WT	46.539	39.311	40.6854	42.1785	1.80941
	TALE-free	5.48605	5.21491	3.53568	4.74555	0.498045	0.00321738
V1392A	WT	30.6091	33.1988	29.9863	31.2648	0.803112
	TALE-free	2.96763	3.30681	2.45085	2.90843	0.203195
WT	K1410A	15.4751	15.4037	18.664	16.5143	0.877802
TALE-free		0.991186	0.847205	0.843409	0.893933	0.0397133
WT	V1411A	60.5152	60.1948	56.3688	59.0263	1.08754
TALE-free		2.36751	2.3297	1.89293	2.19671	0.124339	0.00700186
WT	F1412A	0.178163	0.367044	0.153927	0.233045	0.0550024
TALE-free		0.0594904	0.118031	0.0437008	0.0737408	0.0184605
WT	T1413A	53.3826	55.1501	46.609	51.7139	2.12532
TALE-free		0.534824	0.640351	0.472349	0.549175	0.0400296	0.00659684
Heatmap
Left	Right	C4	C8	C9	C11	G13		C4	C8	C9	C11	G13		C4	C8	C9	C11	G13
Mock	Mock	0.0302611	0.0514438	0.0385829	0.068844	0.0348002		0.0381083	0.144812	0.133379	0.188636	0.0304866		0.0831334	0.0472349	0.0358985	0.472349	0.0396773
WT	WT	1.33014	37.9333	13.2457	66.5966	8.17405		0.717798	25.2539	6.83523	53.275	4.50059		1.21022	34.1588	11.5828	62.3465	7.29448
WT	TALE-free	0.0935996	37.1544	14.6456	34.676	8.40695		0.078684	31.9933	12.282	29.7993	7.3231		0.08377	29.9148	10.6334	28.4016	6.06887
TALE-free	WT	1.36983	0.374213	0.0327056	9.17202	0.377255		1.22347	0.333079	0.00435398	8.29868	0.322194		1.00327	0.243513	0.0253253	6.96447	0.368191
TALE-free	TALE-free	0.109484	0.280504	0.0263722	0.200588	0.23655		0.0773216	0.173974	0.0270626	0.115982	0.15271		0.0881802	0.194731	0.00918544	0.084506	0.191057
C1376A	WT	0.0477807	0.102801	0.0340257	1.1004	0.0340257		0.0146778	0.0623807	0.0513724	0.286218	0.0275209		0.0331323	0.0198794	0.0115963	0.0414154	0.0480419
	TALE-free	0.0268875	0.0380907	0.0201657	0.066472	0.0403313		0.0290568	0.0561765	0.0387424	0.0852333	0.0174341		0.0221787	0.0351163	0.0369645	0.0277234	0.0258751
V1377A	WT	0.262933	5.72433	0.281148	68.4504	0.647828		0.234564	4.64588	0.274289	54.5513	0.48237		0.246737	5.11932	0.278756	57.388	0.604599
	TALE-free	0.0466257	10.6638	0.964274	22.0959	0.854805		0.0277701	8.7235	0.797927	19.0817	0.77571		0.0514577	8.64311	0.855262	18.4201	0.716859
T1380A	WT	0.0346875	0.65985	0.0315341	21.6127	0.117464		0.0291886	0.93221	0.0966871	26.8243	0.109457		0.036239	0.6836	0.0395335	20.4372	0.13672
	TALE-free	0.0328888	1.8496	0.046984	2.20198	0.180888		0.0256709	1.76958	0.0770126	2.28984	0.177985		0.0452525	1.52566	0.0791919	1.73576	0.184242
E1381A	WT	1.56442	40.5691	15.5954	58.7979	14.1872		1.27262	35.9272	13.1867	53.4108	12.0785		1.58509	35.9993	14.4146	50.0047	13.8044
	TALE-free	0.118154	41.1352	13.3368	33.6608	8.70371		0.0672188	30.4501	9.19938	25.1999	6.88273		0.0863574	29.1082	9.63749	24.1436	6.66296
L1384A	WT	0.0348402	0.0522603	0.0292974	0.659588	0.0308811		0.0258469	0.177236	0.105234	0.841872	0.0332318		0.0509753	0.0968531	0.0424794	0.68137	0.0339836
	TALE-free	0.0315972	0.130063	0.0205749	2.26692	0.040415		0.0267094	0.0780736	0.0493097	0.139711	0.0267094		0.028503	0.157717	0.0779083	0.112112	0.104511
K1389A	WT	0.0969608	3.1663	0.0953312	50.8189	0.245254		0.0643529	2.70948	0.193059	43.041	0.23744		0.0583288	2.25977	0.0978418	33.9549	0.195684
	TALE-free	0.0346851	8.15239	0.418996	7.88462	0.541782		0.0399393	7.5665	0.449317	7.28293	0.459302		0.0464612	7.17051	0.462891	6.78334	0.483541
M1390A	WT	0.0306182	0.0527314	0.0246647	0.975531	0.068891		0.020533	0.119092	0.0636524	1.13548	0.0657057		0.040094	0.0728983	0.0710758	0.692533	0.0309818
	TALE-free	0.0238627	0.0628386	0.0198856	0.112155	0.037385		0.051268	0.1831	0.038451	0.227044	0.049437		0.0383409	0.0714535	0.0278843	0.0784245	0.0557686
T1391A	WT	0.0922713	2.80243	0.0906381	46.539	0.30621		0.0587639	2.9848	0.206687	39.311	0.413374		0.0822038	2.49352	0.0895108	40.6854	0.303241
	TALE-free	0.0386342	6.70015	0.284413	5.48605	0.327979		0.0374164	7.12315	0.446658	5.21491	0.486413		0.033901	4.23164	0.189447	3.53568	0.283173
V1392A	WT	0.0562254	0.871493	0.0313256	30.6091	0.170282		0.055656	1.24232	0.133177	33.1988	0.286231		0.078302	2.00586	0.18326	29.9863	0.363188
	TALE-free	0.0293583	2.08525	0.0660561	2.96763	0.188382		0.0354618	2.88127	0.161794	3.30681	0.334671		0.0343577	1.70071	0.080168	2.45085	0.146975
WT	K1410A	0.0227383	0.62368	0.0422284	15.4751	0.0812084		0.0373299	0.532799	0.0441171	15.4037	0.0475108		0.0445324	0.529441	0.0296883	18.664	0.0841168
TALE-free		0.174473	0.0421141	0.0127846	0.991186	0.0564029		0.159099	0.115347	0.0298312	0.847205	0.0616511		0.176731	0.055994	0.0297468	0.843409	0.0629932
WT	V1411A	0.109238	3.52146	0.100065	60.5152	0.568703		0.145459	4.83568	0.355192	60.1948	1.08587		0.137522	3.64432	0.0972714	56.3688	0.51319
TALE-free		0.0851913	0.122513	0.0243404	2.36751	0.0494921		0.0701415	0.136943	0.0450909	2.3297	0.0701415		0.0981876	0.0901394	0.0354119	1.89293	0.0579468
WT	F1412A	0.0331466	0.022374	0.0240313	0.178163	0.022374		0.0158817	0.0617622	0.0423512	0.367044	0.0388219		0.0488944	0.0398399	0.0416508	0.153927	0.0235418
TALE-free		0.0402189	0.0326778	0.0192715	0.0594904	0.0242989		0.0295078	0.102294	0.0413109	0.118031	0.0472125		0.0416198	0.0520248	0.0353769	0.0437008	0.0228909
WT	T1413A	0.117603	4.17534	0.145523	53.3826	0.495795		0.108498	5.43014	0.402492	55.1501	0.909982		0.114881	4.04751	0.11283	46.609	0.531326
TALE-free		0.0971722	0.0421833	0.0173253	0.534824	0.0934058		0.0927528	0.0838343	0.0356742	0.640351	0.0570786		0.0831334	0.0472349	0.0358985	0.472349	0.0396773
