# Supplementary material for: Precision mitochondrial DNA editing with high-fidelity DddA-derived base editors
Source: Nat Biotechnol. 2022 Oct 13;41(3):378–86. doi: 10.1038/s41587-022-01486-w (PMC10017512; doi:10.1038/s41587-022-01486-w)
Supplement: Source Data Fig. 3 — Statistical Source Data [file 41587_2022_1486_MOESM6_ESM.xlsx]

## Sheet: Fig3
Bar graph
Left	Right	#1	#2	#3	Mean	SEM	P-value
Mock	Mock	0.0619579	0.0444339	0.0530279	0.0531399	0.00413069
WT (25 L33N)	WT (30 R33C)	59.1477	52.9732	54.5759	52.5333	3.22672
WT	TALE-free	31.5765	33.8214	26.5809	30.6596	1.74715
TALE-free	WT	16.8171	19.434	16.2561	17.5024	0.799592
TALE-free	TALE-free	0.49036	0.61253	0.404635	0.502508	0.0492517
Y1292A	WT	36.4384	38.3442	21.7734	32.1853	4.27433
	TALE-free	4.84611	5.08654	3.46562	4.46609	0.412355
L1294A	WT	13.5031	11.2755	7.51531	10.7646	1.42665
	TALE-free	1.20292	0.791983	0.927722	0.974208	0.0987006
I1299A	WT	8.46512	7.60724	4.97517	7.01584	0.857288
	TALE-free	0.616814	0.387242	0.433693	0.47925	0.0572177
S1300A	WT	52.4853	56.4212	46.123	51.6765	2.44969
	TALE-free	31.3349	30.1582	24.7479	28.747	1.65602
V1312A	WT	50.5152	47.6441	34.6412	44.2669	3.98748
	TALE-free	9.84397	8.23684	10.0058	9.3622	0.461005
G1313A	WT	59.7506	49.9125	45.4791	50.136	4.48061
	TALE-free	29.4291	26.168	30.254	28.617	1.01855
T1314A	WT	47.5554	56.3066	44.3026	49.3882	2.92663
	TALE-free	30.0908	38.7682	25.6448	31.5013	3.14637
F1315A	WT	15.1807	14.568	7.06286	12.2705	2.13092
	TALE-free	0.741991	0.896385	0.826537	0.821638	0.0364459
Y1316A	WT	5.24194	3.99335	1.95433	3.72987	0.782328
	TALE-free	0.445905	0.519089	0.26776	0.410918	0.0609364
Y1317A	WT	6.42378	5.02233	2.01013	4.48541	1.06315
	TALE-free	0.271953	0.426136	0.342589	0.346893	0.0363838
V1318A	WT	19.0313	25.9882	13.3206	19.4467	2.9906
	TALE-free	2.73949	3.1097	3.37969	3.07629	0.151511
K1327A	WT	37.7089	34.6193	45.9463	39.4248	2.76017
	TALE-free	14.3286	21.7875	20.9294	19.0152	1.92394
F1329A	WT	1.8497	2.44516	1.43343	1.90943	0.239709
	TALE-free	0.10979	0.143618	0.140213	0.131207	0.00878019
S1330A	WT	21.8651	34.222	40.4555	32.1809	4.46033
	TALE-free	18.7497	24.9073	27.8252	23.8274	2.18407
WT	V1346A	25.2368	39.0173	28.6711	30.9751	3.38153
TALE-free		0.421149	0.65662	0.577854	0.551874	0.0565054
WT	Q1349A	29.6127	27.0984	46.7567	34.4893	5.04311
TALE-free		0.50543	1.38248	1.26623	1.05138	0.224561
WT	S1350A	35.319	37.2274	34.7513	35.7659	0.611477
TALE-free		29.5535	32.2044	40.75	34.1693	2.75826
WT	F1353A	12.3676	14.9205	8.05959	11.7826	1.63468
TALE-free		0.92033	0.168435	0.154415	0.414393	0.206574
WT	M1354A	11.1336	4.28281	3.54189	6.31942	1.97311
TALE-free		0.129431	0.076916	0.171166	0.125838	0.0222633
WT	E1361A	36.8289	45.287	35.1934	39.1031	2.55382
TALE-free		0.0652239	2.62183	2.87514	1.85407	0.732729
WT	G1362A	26.8307	23.9555	39.5038	30.0966	3.89977
TALE-free		12.163	10.0437	8.08435	10.097	0.961585
WT	L1363A	3.87243	11.6226	7.81215	7.76906	1.82682
TALE-free		1.08256	0.212912	0.364573	0.553348	0.218987
WT	V1364A	27.0892	25.1141	15.0954	22.4329	3.03148
TALE-free		0.432864	0.272032	0.275876	0.326924	0.0432593
WT	F1365A	5.59132	2.35872	1.21913	3.05639	1.06917
TALE-free		0.0749312	0.0447828	0.105915	0.0752098	0.0144095
WT	H1366A	3.95654	2.51639	1.80633	2.75976	0.516456
TALE-free		0.0564573	0.0487502	0.0488162	0.0513412	0.00208868
WT	K1389A	52.8638	38.029	48.369	46.5036	3.60157
TALE-free		1.17245	1.19253	1.21175	1.20636	0.0200585	0.00359878
WT	M1390A	10.1704	5.17601	5.28089	6.87576	1.34525
TALE-free		0.0809061	0.0702654	0.106905	0.0860255	0.00888527
WT	T1391A	45.0149	47.8721	39.2096	44.0322	2.08082
TALE-free		1.41116	1.39921	1.6797	1.49669	0.0747675	0.00421496
WT	V1393A	46.8862	41.2343	42.7958	43.7214	1.36058
TALE-free		0.765439	0.630415	0.606039	0.691163	0.0323012	0.00344759
Heatmap
Left	Right	C4	C8	C9	C11	C13		C4	C8	C9	C11	C13		C4	C8	C9	C11	C13
Mock	Mock	0.0361421	0.0619579	0.0533526	0.104984	0.0275368		0.045915	0.0444339	0.0355471	0.0251792	0.0325849		0.0159084	0.0530279	0	0.0318167	0.0318167
WT (25 L33N)	WT (30 R33C)	3.57631	59.1477	59.2656	50.7106	26.9347		2.84748	52.9732	52.7741	45.5896	19.3395		3.30059	54.5759	54.7929	47.0573	26.9796
WT	TALE-free	0.300018	31.5765	20.865	17.8924	16.1491		0.428544	33.8214	21.6115	19.6823	12.9455		0.281485	26.5809	18.612	15.7098	11.701
TALE-free	WT	0.779709	16.8171	8.32173	2.16003	7.87127		1.08212	19.434	10.0005	2.65362	7.26781		1.05659	16.2561	9.04546	1.83486	6.20039
TALE-free	TALE-free	0.254	0.49036	0.139347	0.299861	0.809624		0.227469	0.61253	0.230442	0.18138	0.559008		0.134878	0.404635	0.07357	0.177794	0.741831
Y1292A	WT	0.131175	36.4384	30.929	6.6279	2.24062		0.0961482	38.3442	31.8003	6.18845	0.678865		0.0788177	21.7734	17.8522	3.27094	0.420361
	TALE-free	0.0438893	4.84611	1.34228	2.62787	0.746119		0.0573617	5.08654	1.42544	2.9025	0.646753		0.0135906	3.46562	1.06687	1.8823	0.414515
L1294A	WT	0.0647271	13.5031	9.9132	1.43229	0.459728		0.042941	11.2755	8.27377	1.24945	0.184231		0.0316656	7.51531	5.48871	0.744142	0.121385
	TALE-free	0.024888	1.20292	0.233947	0.589016	0.136054		0.0411222	0.791983	0.184288	0.499558	0.137074		0.0314482	0.927722	0.141517	0.49793	0.0681377
I1299A	WT	0.0489596	8.46512	5.8931	1.01183	0.424317		0.0441271	7.60724	5.11874	0.814345	0.177846		0.0238732	4.97517	3.41387	0.439267	0.124141
	TALE-free	0.025891	0.616814	0.118794	0.392933	0.105087		0.0387242	0.387242	0.092938	0.211692	0.0697035		0	0.433693	0.0963763	0.265035	0.0722822
S1300A	WT	2.06874	52.4853	52.4948	41.5419	21.198		2.16027	56.4212	56.2629	45.0068	16.2609		1.40829	46.123	45.8911	35.2525	8.44975
	TALE-free	0.300143	31.3349	20.1715	17.3314	14.5363		0.350273	30.1582	17.8383	17.2691	9.89824		0.309842	24.7479	16.0723	14.3091	8.65867
V1312A	WT	0.25847	50.5152	44.9336	9.55466	3.75655		0.150624	47.6441	42.7232	9.7087	1.87915		0.104706	34.6412	30.4309	5.79191	1.07462
	TALE-free	0.0812656	9.84397	2.71969	4.85065	1.60906		0.0800526	8.23684	2.24147	4.31569	1.1093		0.0735333	10.0058	3.17769	5.55701	1.23956
G1313A	WT	1.08979	59.7506	59.6989	32.3202	24.4886		0.742902	49.9125	49.5296	27.2212	16.331		0.540132	45.4791	45.1712	23.8522	9.36589
	TALE-free	0.220081	29.4291	12.4779	17.0779	8.16966		0.214292	26.168	10.0307	15.8257	4.82537		0.236875	30.254	14.2896	18.3826	5.65747
T1314A	WT	3.04569	47.5554	47.5026	42.3339	28.9613		3.29923	56.3066	56.1365	49.9772	24.21		2.50844	44.3026	44.0101	38.7345	12.8459
	TALE-free	0.370183	30.0908	18.9024	17.1037	17.993		0.488202	38.7682	23.6246	21.9049	16.0262		0.242265	25.6448	17.433	15.3031	12.3051
F1315A	WT	0.0800551	15.1807	9.69412	1.78355	0.673952		0.0703106	14.568	9.25654	1.6523	0.259843		0.0337667	7.06286	4.38967	0.776633	0.112556
	TALE-free	0.0246158	0.741991	0.0984633	0.4888	0.119563		0.0546576	0.896385	0.215507	0.426329	0.0983837		0.0275512	0.826537	0.0771435	0.385717	0.044082
Y1316A	WT	0.0642863	5.24194	3.17435	0.773173	0.328382		0.0317532	3.99335	2.38754	0.511076	0.149694		0.0215948	1.95433	1.2201	0.253739	0.0485882
	TALE-free	0.0302007	0.445905	0.0870492	0.280689	0.0550719		0.048839	0.519089	0.220473	0.202333	0.0753516		0	0.26776	0.0455763	0.21079	0.0284852
Y1317A	WT	0.0700642	6.42378	4.43432	0.936647	0.488605		0.0299793	5.02233	3.46656	0.645345	0.175142		0.0156633	2.01013	1.33661	0.308046	0.0730956
	TALE-free	0.0136832	0.271953	0.0324975	0.198406	0.0718366		0.0287283	0.426136	0.129277	0.202694	0.0574566		0.0120207	0.342589	0.036062	0.222382	0.0480827
V1318A	WT	0.0692951	19.0313	14.4241	3.24088	0.586344		0.0830344	25.9882	20.627	4.70632	0.703442		0.0479157	13.3206	10.1222	2.2161	0.365357
	TALE-free	0.0414029	2.73949	0.65037	1.65611	0.308796		0.0774713	3.1097	0.777812	1.78494	0.433839		0.0293376	3.37969	0.874259	1.75439	0.445931
K1327A	WT	0.264344	37.7089	37.1731	17.0635	3.84452		0.284765	34.6193	34.2599	15.9943	3.90196		0.329085	45.9463	44.4325	18.5843	2.66858
	TALE-free	0.111362	14.3286	5.29646	8.04508	2.24581		0.151626	21.7875	8.24447	12.3867	3.45741		0.0891372	20.9294	8.90777	11.3085	3.04255
F1329A	WT	0.03265	1.8497	1.02209	0.36057	0.100789		0.0517977	2.44516	1.32693	0.458562	0.115783		0.0242954	1.43343	0.813897	0.327988	0.0911079
	TALE-free	0.0189294	0.10979	0.0265011	0.123041	0.0189294		0.0478728	0.143618	0.0432399	0.105011	0.0772141		0.0336511	0.140213	0	0.0785193	0.0224341
S1330A	WT	1.10549	21.8651	21.8992	19.0587	6.62912		1.74183	34.222	34.0731	29.7455	10.4554		2.06885	40.4555	40.1657	34.5213	9.00556
	TALE-free	0.180107	18.7497	11.8484	10.8654	6.93161		0.276323	24.9073	16.5885	14.5833	8.63329		0.299317	27.8252	19.1676	16.5584	11.2441
WT	V1346A	0.0506763	25.2368	20.4086	3.05456	0.377451		0.0742172	39.0173	31.3953	4.79751	0.574133		0.0553925	28.6711	22.7386	3.39002	0.348972
TALE-free		0.0283921	0.421149	0.10095	0.123032	0.107259		0.0561972	0.65662	0.199648	0.0976057	0.128662		0.0156177	0.577854	0.218648	0.0885002	0.0520589
WT	Q1349A	0.0575075	29.6127	23.8137	3.59515	0.517568		0.081976	27.0984	21.827	3.22914	0.53819		0.0840949	46.7567	40.2702	4.81023	0.919437
TALE-free		0.033229	0.50543	0.104934	0.138163	0.103185		0.0594279	1.38248	0.279937	0.14075	0.215817		0.0373992	1.26623	0.224395	0.106855	0.181653
WT	S1350A	0.0655738	35.319	30.3876	3.94115	0.923077		3.98371	37.2274	37.1221	32.9576	26.3846		3.65079	34.7513	34.5397	31.6296	21.6772
TALE-free		3.20389	29.5535	19.867	3.08848	18.4626		3.6864	32.2044	21.3338	4.07121	19.6538		5.10024	40.75	29.7185	5.09505	25.8751
WT	F1353A	0.912984	12.3676	12.3464	10.9188	8.25211		0.0403702	14.9205	9.70081	1.62079	0.210822		0.0381971	8.05959	5.16206	0.758485	0.152788
TALE-free		0.0379874	0.92033	0.0897883	0.151949	0.170943		0.0384149	0.168435	0.0783074	0.0487574	0.0517124		0.018717	0.154415	0.079547	0.0608301	0.0233962
WT	M1354A	0.0383973	11.1336	7.0217	1.22705	0.135225		0.055132	4.28281	1.56118	0.520392	0.0914384		0.0333093	3.54189	1.34903	0.527397	0.0499639
TALE-free		0.0205913	0.129431	0.0441241	0.0705986	0.0367701		0.0323047	0.076916	0.0430729	0.0369197	0.0492262		0.0146714	0.171166	0.053795	0.00978091	0.0146714
WT	E1361A	0.872472	36.8289	36.8752	24.9092	7.48543		0.362421	45.287	44.1573	18.2717	3.60225		0.186716	35.1934	33.865	12.2113	1.82449
TALE-free		0.0250861	0.0652239	0.0602067	0.0685688	0.0267585		0.117186	2.62183	1.03905	0.426556	0.942173		0.0801833	2.87514	1.50057	0.4811	0.750286
WT	G1362A	0.240425	26.8307	26.2063	9.79731	2.09036		0.146252	23.9555	23.427	8.81835	1.93452		0.701926	39.5038	38.9596	24.562	4.8101
TALE-free		0.396927	12.163	4.87369	1.33254	4.10819		0.431279	10.0437	4.12555	1.27389	2.6107		0.230234	8.08435	3.57386	1.16163	2.21862
WT	L1363A	0.0224488	3.87243	1.31165	0.505099	0.0352768		0.049382	11.6226	8.56093	1.53359	0.23868		0	7.81215	5.52043	0.987808	0.186272
TALE-free		0.056366	1.08256	0.386273	0.218833	0.293435		0.0278424	0.212912	0.0687871	0.076976	0.0687871		0.0243049	0.364573	0.228466	0.0874976	0.0486098
WT	V1364A	0.0577297	27.0892	20.4765	3.44978	0.762731		0.0710713	25.1141	18.8817	3.21324	0.404559		0.0207997	15.0954	11.1799	1.86678	0.218397
TALE-free		0.0267896	0.432864	0.238287	0.117028	0.0930587		0.0379933	0.272032	0.120059	0.0531907	0.0501512		0.0443372	0.275876	0.167496	0.0443372	0.0443372
WT	F1365A	0.0396197	5.59132	3.46837	0.647121	0.0957475		0.0384314	2.35872	1.2282	0.241797	0.0368301		0	1.21913	0.604401	0.139477	0.0103316
TALE-free		0.0261388	0.0749312	0.050535	0.071446	0.0365943		0.0324289	0.0447828	0.0293405	0.0200751	0.0432386		0.0211831	0.105915	0.0741408	0.0211831	0.0105915
WT	H1366A	0.0590291	3.95654	0.564764	0.459469	0.0590291		0.0318723	2.51639	0.270155	0.283815	0.0394609		0.0307898	1.80633	0.153949	0.215528	0.0307898
TALE-free		0.0407747	0.0564573	0.0313652	0.0799812	0.0282287		0.0339774	0.0487502	0.0310229	0.0354547	0.0177274		0.0146449	0.0488162	0.0146449	0.0146449	0.0146449
WT	K1389A	0.153329	52.8638	47.3456	8.56662	2.76981		0.105369	38.029	34.3039	6.28031	1.0413		0.141401	48.369	43.9822	7.58303	2.95626
TALE-free		0.0499944	1.17245	0.338671	0.151596	0.196752		0.0770369	1.19253	0.379021	0.144829	0.191051		0.0556414	1.21175	0.327666	0.126739	0.250386
WT	M1390A	0.0128252	10.1704	5.11726	1.06999	0.119091		0.035957	5.17601	1.20636	0.463845	0.106073		0.0171272	5.28089	1.18178	0.496689	0.0399635
TALE-free		0.0217065	0.0809061	0.0434131	0.0907728	0.0236798		0.0316194	0.0702654	0.0333761	0.0368894	0.0368894		0.0251541	0.106905	0.0503081	0.012577	0.0251541
WT	T1391A	0.114919	45.0149	39.6786	5.77561	1.26967		0.139927	47.8721	42.7921	6.97928	1.59039		0.128873	39.2096	34.9407	5.3536	1.04172
TALE-free		0.0529921	1.41116	0.443563	0.20608	0.394497		0.0612047	1.39921	0.453935	0.192115	0.306024		0.0472416	1.6797	0.656134	0.188966	0.272952
WT	V1393A	0.132049	46.8862	38.5171	6.84868	1.8005		0.0819535	41.2343	33.4772	5.89062	0.744272		0.112565	42.7958	35.5354	5.74082	1.80104
TALE-free		0.0317377	0.765439	0.216563	0.175491	0.175491		0.0387948	0.630415	0.179426	0.103453	0.116384		0.0251022	0.606039	0.197232	0.0681345	0.139855
