# Supplementary material for: Precision mitochondrial DNA editing with high-fidelity DddA-derived base editors
Source: Nat Biotechnol. 2022 Oct 13;41(3):378–86. doi: 10.1038/s41587-022-01486-w (PMC10017512; doi:10.1038/s41587-022-01486-w)
Supplement: Source Data Fig. 4 — Statistical Source Data [file 41587_2022_1486_MOESM7_ESM.xlsx]

## Sheet: Fig4
		ND1
Left	Right	#1	#2	#3	Mean	SEM	P-value
Mock	Mock	0.00222231	0.00244225	0.00217523	0.00227993	8.22917e-05
G1397N-WT	G1397C-WT	0.048018	0.0534554	0.0525642	0.0513459	0.00168371
G1397N-TALEfree	G1397C-TALEfree	0.0436469	0.0543432	0.0473914	0.0484605	0.00313367
G1397N-K1389A	G1397C-WT	0.00222393	0.0027741	0.00196136	0.0023198	0.000239465	0.00108496
G1397N-T1391A	G1397C-WT	0.00231487	0.00225064	0.00205449	0.00220666	7.8317e-05	0.00123677
G1397N-WT	G1397C-V1411A	0.00755565	0.00660426	0.00457534	0.00624508	0.000878887	0.00268652
G1397N-WT	G1397C-T1413A	0.00350872	0.00450151	0.00425942	0.00408988	0.000298867	0.000859223
G1333N-WT	G1333C-WT	0.183059	0.178638	0.176367	0.179355	0.00196483
G1333N-TALEfree	G1333C-TALEfree	0.066352	0.0771422	0.0801128	0.0745357	0.00418073
G1333N-WT	G1333C-K1389A	0.00845166	0.00783208	0.00880345	0.0083624	0.000283941	0.000141683
G1333N-WT	G1333C-T1391A	0.00232047	0.00248244	0.00296564	0.00258952	0.000193786	0.000146525
G1333N-WT	G1333C-V1393A	0.00221068	0.00230573	0.00221325	0.00224322	3.12646e-05	0.000123885
