# Supplementary material for: Precision mitochondrial DNA editing with high-fidelity DddA-derived base editors
Source: Nat Biotechnol. 2022 Oct 13;41(3):378–86. doi: 10.1038/s41587-022-01486-w (PMC10017512; doi:10.1038/s41587-022-01486-w)
Supplement: Source Data Fig. 5 — Statistical Source Data [file 41587_2022_1486_MOESM8_ESM.xlsx]

## Sheet: Fig5
		ND4							ND5
Left	Right	#1	#2	#3	Mean	SEM	P-value		#1	#2	#3	Mean	SEM	P-value
Mock	Mock	0.00245898	0.00226626	0.00250568	0.00241031	7.32736e-05			0.00245898	0.00226626	0.00264815	0.0024578	0.000110242
G1397N-WT	G1397C-WT	0.0090283	0.0112297	0.0119448	0.0107343	0.000877605			0.0182863	0.0171005	0.0186119	0.0179996	0.000459277
G1397N-K1389A	G1397C-WT	0.00307248	0.00318929	0.00396862	0.00341013	0.000281273	0.00135752		0.012719	0.00840307	0.0119738	0.0110319	0.00133192	0.00778611
G1397N-T1391A	G1397C-WT	0.002298	0.00196613	0.00212958	0.00213124	9.58086e-05	0.000621074		0.00228406	0.00275785	0.00218193	0.00240794	0.000177418	5.92671e-06
G1397N-WT	G1397C-V1411A	0.0019898	0.00247644	0.0025142	0.00232681	0.000168859	0.000711603		0.00269965	0.00291397	0.00433768	0.0033171	0.000514026	2.87261e-05
G1397N-WT	G1397C-T1413A	0.0025102	0.00311516	0.00243777	0.00268771	0.000214745	0.000878554		0.00351606	0.0025629	0.00300895	0.0030293	0.000275342	9.73957e-06
G1333N-WT	G1333C-WT	0.0134044	0.0123043	0.0193757	0.0150281	0.00219686			0.0196844	0.0112674	0.0116701	0.0142073	0.00274101
G1333N-WT	G1333C-K1389A	0.00275875	0.00281868	0.00190578	0.0024944	0.000294818	0.00481966		0.00348938	0.00273872	0.00351013	0.00324608	0.000253747	0.0163747
G1333N-WT	G1333C-T1391A	0.00363753	0.002983	0.00290216	0.00317423	0.000232823	0.00582372		0.00450403	0.00387205	0.00397037	0.00411548	0.000196337	0.0213467
G1333N-WT	G1333C-V1393A	0.00264684	0.00274006	0.00311543	0.00283411	0.00014321	0.00519424		0.00255998	0.00250227	0.00275268	0.00260497	7.57088e-05	0.0133568
		ND6							ATP8
Left	Right	#1	#2	#3	Mean	SEM	P-value		#1	#2	#3	Mean	SEM	P-value
Mock	Mock	0.00225254	0.00230181	0.00246108	0.00233848	6.293e-05			0.00216066	0.00237946	0.00216515	0.00223509	7.21966e-05
G1397N-WT	G1397C-WT	0.0118403	0.0126335	0.0151269	0.0132002	0.000990194			0.0122205	0.0125769	0.0118054	0.0122009	0.000222925
G1397N-K1389A	G1397C-WT	0.00592856	0.00644076	0.00444246	0.00560393	0.000599261	0.00278806		0.0028837	0.00300245	0.00430157	0.00339591	0.000454127	6.39687e-05
G1397N-T1391A	G1397C-WT	0.00234609	0.00409344	0.00155436	0.00266463	0.000750074	0.00105947		0.00234431	0.00231141	0.00216723	0.00227432	5.43791e-05	1.70704e-06
G1397N-WT	G1397C-V1411A	0.00209263	0.00217673	0.00225385	0.0021744	4.65547e-05	0.000371759		0.00148122	0.00211306	0.00470587	0.00276672	0.000986584	0.000735447
G1397N-WT	G1397C-T1413A	0.00223536	0.00161854	0.00346439	0.00243943	0.000542532	0.000676794		0.00203028	0.00207679	0.00169181	0.00193296	0.00012132	2.23055e-06
