# Supplementary material for: Precision mitochondrial DNA editing with high-fidelity DddA-derived base editors
Source: Nat Biotechnol. 2022 Oct 13;41(3):378–86. doi: 10.1038/s41587-022-01486-w (PMC10017512; doi:10.1038/s41587-022-01486-w)
Supplement: Source Data Fig. 6 — Statistical Source Data [file 41587_2022_1486_MOESM9_ESM.xlsx]

## Sheet: Fig6
		ND4					ATP8
Left	Right	#1	#2	Mean	SEM		#1	#2	Mean	SEM
Mock	Mock	0.00245898	0.00226626	0.00236262	9.63604e-05		0.00216066	0.00237946	0.00227006	0.0001094
DddA6-1397N	DddA6-1397C	0.0191194	0.0193128	0.0192161	9.67369e-05		0.0417849	0.0500519	0.0459184	0.00413348
DddA6-1397N + K1389A	DddA6-1397C	0.00213178	0.00241761	0.0022747	0.000142917		0.0160319	0.0164644	0.0162482	0.000216264
DddA6-1397N + T1391A	DddA6-1397C	0.00183509	0.0025893	0.0022122	0.000377105		0.0123894	0.0135382	0.0129638	0.000574415
DddA6-1397N	DddA6-1397C + V1411A	0.0135141	0.0130967	0.0133054	0.000208686		0.0176345	0.0190659	0.0183502	0.000715696
DddA11-1397N	DddA11-1397C	0.0224141	0.0206565	0.0215353	0.000878811		0.0686294	0.0744886	0.071559	0.00292963
DddA11-1397N + K1389A	DddA11-1397C	0.00455801	0.00423155	0.00439478	0.000163232		0.040586	0.0428054	0.0416957	0.00110968
DddA11-1397N + T1391A	DddA11-1397C	0.00213187	0.00226664	0.00219925	6.73828e-05		0.0188564	0.0198728	0.0193646	0.0005082
DddA11-1397N	DddA11-1397C + V1411A	0.0165097	0.0185229	0.0175163	0.0010066		0.0342518	0.0332125	0.0337321	0.000519681
